# Supplementary material for: Synergistic Toughening of Epoxy Composite with Cellulose Nanofiber and Continuous Pineapple Leaf Fiber as Sustainable Reinforcements
Source: Nanomaterials (Basel). 2023 May 23;13(11):1703. doi: 10.3390/nano13111703 (PMC10254581; doi:10.3390/nano13111703)
Supplement: Supplementary file 1 [file nanomaterials-13-01703-s001.zip]

Archive with 1 entries (1 files):
- nanomaterials-2406357-supplementary.pdf
